# Supplementary material for: miRNA-Induced Downregulation of IPMK in Macrophages Mediates Lipopolysaccharide-Triggered TLR4 Signaling
Source: Biomolecules. 2023 Feb 9;13(2):332. doi: 10.3390/biom13020332 (PMC9952907; doi:10.3390/biom13020332)
Supplement: Supplementary file 1 [file biomolecules-13-00332-s001.zip]

Archive with 1 entries (1 files):
- biomolecules-2170952-supplementary.pdf
